# Supplementary material for: Long-Term Effectiveness and Safety of Proactive Therapeutic Drug Monitoring of Infliximab in Paediatric Inflammatory Bowel Disease: A Real-World Study
Source: Pharmaceutics. 2024 Dec 10;16(12):1577. doi: 10.3390/pharmaceutics16121577 (PMC11678755; doi:10.3390/pharmaceutics16121577)
Supplement: Supplementary file 1 [file pharmaceutics-16-01577-s001.zip]

Archive with 1 entries (1 files):
- pharmaceutics-3329040-supplementary.pdf
